# Supplementary material for: Dihydrotanshinone as a Natural Product-Based CYP17A1 Lyase Inhibitor for Hyperandrogenic Disorders
Source: Biomolecules. 2026 Jan 14;16(1):144. doi: 10.3390/biom16010144 (PMC12838644; doi:10.3390/biom16010144)
Supplement: Supplementary file 1 [file biomolecules-16-00144-s001.zip]

Archive with 1 entries (1 files):
- biomolecules-4051036-supplementary.pdf
